# Supplementary material for: Development and Psychometric Properties of a New Patient-Reported Outcome Instrument of Health-Related Quality of Life Specific to Patients with Gambling Disorder: The Gambling Quality of Life Scale (GQoLS)
Source: Int J Environ Res Public Health. 2022 Aug 30;19(17):10806. doi: 10.3390/ijerph191710806 (PMC9517863; doi:10.3390/ijerph191710806)
Supplement: Supplementary file 1 [file ijerph-19-10806-s001.zip]

Archive with 1 entries (1 files):
- ijerph-1848285-supplementary.pdf
